# Supplementary material for: A Synthetic Cell-Penetrating Heparin-Binding Peptide Derived from BMP4 with Anti-Inflammatory and Chondrogenic Functions for the Treatment of Arthritis
Source: Int J Mol Sci. 2020 Jun 15;21(12):4251. doi: 10.3390/ijms21124251 (PMC7352680; doi:10.3390/ijms21124251)
Supplement: Supplementary file 1 [file ijms-21-04251-s001.zip]

Archive with 3 entries (2 files):
- ijms-831941 suppl for final 2/
- ijms-831941 suppl for final 2/Supple_Figures.pdf
- ijms-831941 suppl for final 2/Suppl_Table.pdf
